# Supplementary material for: Two OB-fold proteins from a Gram-positive conjugative element engage in relaxosome assembly and DNA processing
Source: Nucleic Acids Res. 2025 Nov 13;53(21):gkaf1161. doi: 10.1093/nar/gkaf1161 (PMC12614216; doi:10.1093/nar/gkaf1161)
Supplement: gkaf1161_Supplemental_Files [file gkaf1161_supplemental_files.zip]

Archive with 2 entries (2 files):
- Laroussi et al - Revised Supplementary Material text-clean.docx
- Laroussi et al - Supplementary Figures.pptx
